# Supplementary material for: Face-to-Face and Tele-Consults: A Study of the Effects on Diagnostic Activity and Patient Demand in Primary Healthcare
Source: Int J Environ Res Public Health. 2022 Oct 29;19(21):14119. doi: 10.3390/ijerph192114119 (PMC9656153; doi:10.3390/ijerph192114119)
Supplement: Supplementary file 1 [file ijerph-19-14119-s001.zip]

Archive with 1 entries (1 files):
- ijerph-1936594-supplementary.pdf
